# Supplementary material for: Complement family member CFI polymorphisms and AMD susceptibility from a comprehensive analysis
Source: Biosci Rep. 2020 Apr 9;40(4):BSR20200406. doi: 10.1042/BSR20200406 (PMC7146047; doi:10.1042/BSR20200406)
Supplement: Supplementary Table S1 [file BSR-2020-0406_supp.xlsx]

## Sheet: Sheet1
Supplementary Table 1 The clinical data of included publications.
Clinical data	Yang	Seddon	Reynolds		Cipriani			Wu	Smailhodzic	Aygun	Qian	Kondo	Peter		Yu
					English sbujects	Scottish subjects		Early stage/Neovascular disease/Control							geographic atrophy	neovascular disease
Female gender n(%)	111(37.0%)/158(52.7%)	316(57.9%)/140(52.8%)	60(50%)/30(50%)		472(55.0%)/253(59.8%)	316(62.6%)/199(56.7%)		81(67.5%)/46(38.3%)/83(59.2%)	122(61.9%)/83(55.3%)	63(56.7%)/45(46.8%)	175(50.6%)/214(55.9%)	25(21.5%)/75(39.6)	NA		129(50%)/116(52%)	477(58%)/116(52%)
Age range year	50-90/45-95	NA	NA		NA	NA		NA	NA	55-90/58-90	53-90/52-86	57-91/56-95	NA		NA	NA
Age Mean±SD year	69.4±8.9/65.1±9.5	NA	NA		78.9±7.2/75.0±7.8	77.8±9.2/78.0±8.5		67.0±6.5/68.0±9.0/68.5±5.4	NA	71.9±8.6/71.2±6.6	75.1±7.0/67.6±6.6	75±7.2/72±5.8	NA		79.5±5.5/77.0±4.6	80.7±5.1/77.0±4.6
BMI <25 kg/m2 n	NA	142/88	49/35		NA	NA		NA	75/71	NA	NA	NA	39/348		NA	NA
BMI 25-29.9 kg/m2 n	NA	240/127	44/14		NA	NA		NA	67/49	NA	NA	NA	52/454		78/65	220/65
BMI ≥30 kg/m2 n	NA	163/60	27/11		NA	NA		NA	29/10	NA	NA	NA	55/458		105/88	345/88
BMI Mean±SD	NA	NA	NA		NA	NA		24.8±3.4/25.2±3.4/25.0±3.2	NA	NA	NA	NA	NA		70/60	240/60
Smoker (+/-) n	NA	(337/208)/(137/138)	(67/53)/(31/29)		NA	NA		(23/97)/(59/60)/(38/102)	(102/66)/(82/48)	(63/48)/(27/69)	NA	NA	(62/81)/(546/709)		(151/108)/(116/105)	(502/321)/(116/105)
Hypertension (+/-) n	NA	NA	NA		NA	NA		(47/73)/(41/78)/(67/73)	NA	(74/37)/(46/50)	NA	NA	NA		NA	NA
High education (+/-) n	NA	(484/61)/(263/12)	NA		NA	NA		(70/50)/(63/56)/(89/51)	NA	NA	NA	NA	(78/67)/(762/500)		(163/96)/(155/66)	(473/350)/(155/66)
NA= Not available
